# Supplementary material for: Computational Methods to Study Human Transcript Variants in COVID-19 Infected Lung Cancer Cells
Source: Int J Mol Sci. 2021 Sep 7;22(18):9684. doi: 10.3390/ijms22189684 (PMC8464664; doi:10.3390/ijms22189684)
Supplement: Supplementary file 1 [file ijms-22-09684-s001.zip]

Archive with 1 entries (1 files):
- ijms-1302838-supplementary.pdf
